# Supplementary material for: The Impact of Gene Duplication, Insertion, Deletion, Lateral Gene Transfer and Sequencing Error on Orthology Inference: A Simulation Study
Source: PLoS One. 2013 Feb 25;8(2):e56925. doi: 10.1371/journal.pone.0056925 (PMC3581572; doi:10.1371/journal.pone.0056925)
Supplement: Dataset S1 — ZIP archive with all parameter files used to generate the simulated datasets with ALF [21] . The Fasta files for all 810 datasets can be downloaded from http://orthology.benchmarkservice.org/simdata/. (ZIP) [file pone.0056925.s002.zip]

Archive with 135 entries (112 files):
- supplementary_material/
- supplementary_material/.DS_Store
- __MACOSX/
- __MACOSX/supplementary_material/
- __MACOSX/supplementary_material/._.DS_Store
- supplementary_material/parameter_files/
- supplementary_material/parameter_files/.DS_Store
- __MACOSX/supplementary_material/parameter_files/
- __MACOSX/supplementary_material/parameter_files/._.DS_Store
- supplementary_material/parameter_files/base_case/
- supplementary_material/parameter_files/base_case/alf-params_base_g1.drw
- supplementary_material/parameter_files/base_case/alf-params_base_g2.drw
- supplementary_material/parameter_files/base_case/alf-params_base_g3.drw
- supplementary_material/parameter_files/base_case/alf-params_base_m1.drw
- supplementary_material/parameter_files/base_case/alf-params_base_m2.drw
- supplementary_material/parameter_files/base_case/alf-params_base_m3.drw
- supplementary_material/parameter_files/duplications_10percent/
- supplementary_material/parameter_files/duplications_10percent/alf-params_dup1_g1.drw
- supplementary_material/parameter_files/duplications_10percent/alf-params_dup1_g2.drw
- supplementary_material/parameter_files/duplications_10percent/alf-params_dup1_g3.drw
- supplementary_material/parameter_files/duplications_10percent/alf-params_dup1_m1.drw
- supplementary_material/parameter_files/duplications_10percent/alf-params_dup1_m2.drw
- supplementary_material/parameter_files/duplications_10percent/alf-params_dup1_m3.drw
- supplementary_material/parameter_files/duplications_10percent_lossrate3/
- supplementary_material/parameter_files/duplications_10percent_lossrate3/alf-params_dup1_loss3_g1.drw
- supplementary_material/parameter_files/duplications_10percent_lossrate3/alf-params_dup1_loss3_g2.drw
- supplementary_material/parameter_files/duplications_10percent_lossrate3/alf-params_dup1_loss3_g3.drw
- supplementary_material/parameter_files/duplications_10percent_lossrate3/alf-params_dup1_loss3_m1.drw
- supplementary_material/parameter_files/duplications_10percent_lossrate3/alf-params_dup1_loss3_m2.drw
- supplementary_material/parameter_files/duplications_10percent_lossrate3/alf-params_dup1_loss3_m3.drw
- supplementary_material/parameter_files/duplications_20percent/
- supplementary_material/parameter_files/duplications_20percent/alf-params_dup2_g1.drw
- supplementary_material/parameter_files/duplications_20percent/alf-params_dup2_g2.drw
- supplementary_material/parameter_files/duplications_20percent/alf-params_dup2_g3.drw
- supplementary_material/parameter_files/duplications_20percent/alf-params_dup2_m1.drw
- supplementary_material/parameter_files/duplications_20percent/alf-params_dup2_m2.drw
- supplementary_material/parameter_files/duplications_20percent/alf-params_dup2_m3.drw
- supplementary_material/parameter_files/duplications_30percent/
- supplementary_material/parameter_files/duplications_30percent/alf-params_dup3_g1.drw
- supplementary_material/parameter_files/duplications_30percent/alf-params_dup3_g2.drw
- supplementary_material/parameter_files/duplications_30percent/alf-params_dup3_g3.drw
- supplementary_material/parameter_files/duplications_30percent/alf-params_dup3_m1.drw
- supplementary_material/parameter_files/duplications_30percent/alf-params_dup3_m2.drw
- supplementary_material/parameter_files/duplications_30percent/alf-params_dup3_m3.drw
- supplementary_material/parameter_files/duplications_30percent_lossrate0.333/
- supplementary_material/parameter_files/duplications_30percent_lossrate0.333/alf-params_dup3_loss1_g1.drw
- supplementary_material/parameter_files/duplications_30percent_lossrate0.333/alf-params_dup3_loss1_g2.drw
- supplementary_material/parameter_files/duplications_30percent_lossrate0.333/alf-params_dup3_loss1_g3.drw
- supplementary_material/parameter_files/duplications_30percent_lossrate0.333/alf-params_dup3_loss1_m1.drw
- supplementary_material/parameter_files/duplications_30percent_lossrate0.333/alf-params_dup3_loss1_m2.drw
- supplementary_material/parameter_files/duplications_30percent_lossrate0.333/alf-params_dup3_loss1_m3.drw
- supplementary_material/parameter_files/duplications_40percent/
- supplementary_material/parameter_files/duplications_40percent/alf-params_dup4_g1.drw
- supplementary_material/parameter_files/duplications_40percent/alf-params_dup4_g2.drw
- supplementary_material/parameter_files/duplications_40percent/alf-params_dup4_g3.drw
- supplementary_material/parameter_files/duplications_40percent/alf-params_dup4_m1.drw
- supplementary_material/parameter_files/duplications_40percent/alf-params_dup4_m2.drw
- supplementary_material/parameter_files/duplications_40percent/alf-params_dup4_m3.drw
- supplementary_material/parameter_files/duplications_40percent_lossrate0/
- supplementary_material/parameter_files/duplications_40percent_lossrate0/alf-params_dup4_noloss_g1.drw
- supplementary_material/parameter_files/duplications_40percent_lossrate0/alf-params_dup4_noloss_g2.drw
- supplementary_material/parameter_files/duplications_40percent_lossrate0/alf-params_dup4_noloss_g3.drw
- supplementary_material/parameter_files/duplications_40percent_lossrate0/alf-params_dup4_noloss_m1.drw
- supplementary_material/parameter_files/duplications_40percent_lossrate0/alf-params_dup4_noloss_m2.drw
- supplementary_material/parameter_files/duplications_40percent_lossrate0/alf-params_dup4_noloss_m3.drw
- supplementary_material/parameter_files/indels_0.00025/
- supplementary_material/parameter_files/indels_0.00025/alf-params_indel1_g1.drw
- supplementary_material/parameter_files/indels_0.00025/alf-params_indel1_g2.drw
- supplementary_material/parameter_files/indels_0.00025/alf-params_indel1_g3.drw
- supplementary_material/parameter_files/indels_0.00025/alf-params_indel1_m1.drw
- supplementary_material/parameter_files/indels_0.00025/alf-params_indel1_m2.drw
- supplementary_material/parameter_files/indels_0.00025/alf-params_indel1_m3.drw
- supplementary_material/parameter_files/indels_0.0005/
- supplementary_material/parameter_files/indels_0.0005/alf-params_indel2_g1.drw
- supplementary_material/parameter_files/indels_0.0005/alf-params_indel2_g2.drw
- supplementary_material/parameter_files/indels_0.0005/alf-params_indel2_g3.drw
- supplementary_material/parameter_files/indels_0.0005/alf-params_indel2_m1.drw
- supplementary_material/parameter_files/indels_0.0005/alf-params_indel2_m2.drw
- supplementary_material/parameter_files/indels_0.0005/alf-params_indel2_m3.drw
- supplementary_material/parameter_files/indels_0.001/
- supplementary_material/parameter_files/indels_0.001/alf-params_indel3_g1.drw
- supplementary_material/parameter_files/indels_0.001/alf-params_indel3_g2.drw
- supplementary_material/parameter_files/indels_0.001/alf-params_indel3_g3.drw
- supplementary_material/parameter_files/indels_0.001/alf-params_indel3_m1.drw
- supplementary_material/parameter_files/indels_0.001/alf-params_indel3_m2.drw
- supplementary_material/parameter_files/indels_0.001/alf-params_indel3_m3.drw
- supplementary_material/parameter_files/indels_0.002/
- supplementary_material/parameter_files/indels_0.002/alf-params_indel4_g1.drw
- supplementary_material/parameter_files/indels_0.002/alf-params_indel4_g2.drw
- supplementary_material/parameter_files/indels_0.002/alf-params_indel4_g3.drw
- supplementary_material/parameter_files/indels_0.002/alf-params_indel4_m1.drw
- supplementary_material/parameter_files/indels_0.002/alf-params_indel4_m2.drw
- supplementary_material/parameter_files/indels_0.002/alf-params_indel4_m3.drw
- supplementary_material/parameter_files/lgt_10percent/
- supplementary_material/parameter_files/lgt_10percent/alf-params_lgto1_g1.drw
- supplementary_material/parameter_files/lgt_10percent/alf-params_lgto1_g2.drw
- supplementary_material/parameter_files/lgt_10percent/alf-params_lgto1_g3.drw
- supplementary_material/parameter_files/lgt_10percent/alf-params_lgto1_m1.drw
- supplementary_material/parameter_files/lgt_10percent/alf-params_lgto1_m2.drw
- supplementary_material/parameter_files/lgt_10percent/alf-params_lgto1_m3.drw
- supplementary_material/parameter_files/lgt_20percent/
- supplementary_material/parameter_files/lgt_20percent/alf-params_lgto2_g1.drw
- supplementary_material/parameter_files/lgt_20percent/alf-params_lgto2_g2.drw
- supplementary_material/parameter_files/lgt_20percent/alf-params_lgto2_g3.drw
- supplementary_material/parameter_files/lgt_20percent/alf-params_lgto2_m1.drw
- supplementary_material/parameter_files/lgt_20percent/alf-params_lgto2_m2.drw
- supplementary_material/parameter_files/lgt_20percent/alf-params_lgto2_m3.drw
- supplementary_material/parameter_files/lgt_40percent/
- supplementary_material/parameter_files/lgt_40percent/alf-params_lgto3_g1.drw
- supplementary_material/parameter_files/lgt_40percent/alf-params_lgto3_g2.drw
- supplementary_material/parameter_files/lgt_40percent/alf-params_lgto3_g3.drw
- supplementary_material/parameter_files/lgt_40percent/alf-params_lgto3_m1.drw
- supplementary_material/parameter_files/lgt_40percent/alf-params_lgto3_m2.drw
- supplementary_material/parameter_files/lgt_40percent/alf-params_lgto3_m3.drw
- supplementary_material/parameter_files/lgt_60percent/
- supplementary_material/parameter_files/lgt_60percent/alf-params_lgto5_g1.drw
- supplementary_material/parameter_files/lgt_60percent/alf-params_lgto5_g2.drw
- supplementary_material/parameter_files/lgt_60percent/alf-params_lgto5_g3.drw
- supplementary_material/parameter_files/lgt_60percent/alf-params_lgto5_m1.drw
- supplementary_material/parameter_files/lgt_60percent/alf-params_lgto5_m2.drw
- supplementary_material/parameter_files/lgt_60percent/alf-params_lgto5_m3.drw
- supplementary_material/parameter_files/lgt_80percent/
- supplementary_material/parameter_files/lgt_80percent/alf-params_lgto4_g1.drw
- supplementary_material/parameter_files/lgt_80percent/alf-params_lgto4_g2.drw
- supplementary_material/parameter_files/lgt_80percent/alf-params_lgto4_g3.drw
- supplementary_material/parameter_files/lgt_80percent/alf-params_lgto4_m1.drw
- supplementary_material/parameter_files/lgt_80percent/alf-params_lgto4_m2.drw
- supplementary_material/parameter_files/lgt_80percent/alf-params_lgto4_m3.drw
- supplementary_material/trees/
- supplementary_material/trees/tree_g1.drw
- supplementary_material/trees/tree_g2.drw
- supplementary_material/trees/tree_g3.drw
- supplementary_material/trees/tree_m1.drw
- supplementary_material/trees/tree_m2.drw
- supplementary_material/trees/tree_m3.drw
