# Supplementary material for: The Impact of Gene Duplication, Insertion, Deletion, Lateral Gene Transfer and Sequencing Error on Orthology Inference: A Simulation Study
Source: PLoS One. 2013 Feb 25;8(2):e56925. doi: 10.1371/journal.pone.0056925 (PMC3581572; doi:10.1371/journal.pone.0056925)
Supplement: Dataset S1 — ZIP archive with all parameter files used to generate the simulated datasets with ALF [21] . The Fasta files for all 810 datasets can be downloaded from http://orthology.benchmarkservice.org/simdata/. (ZIP) [file pone.0056925.s002.zip › supplementary_material/parameter_files/base_case/alf-params_base_m1.drw]

# base case for vertebrate tree 1
basedir := '/pub/internal/simstudy':

# This parameter file has been generated by the ALF web service.
# To run the simulation on your own machine, download ALF from http://www.cbrg.ethz.ch/alf
# and call alfsim from the parent directory of this file.

webRequest := false;

# directories for file storage - you may want to change these
wdir := '/pub/internal/simstudy/results/';
dbdir := 'DB/';
dbAncdir := 'DBancestral/';

# time scale for simulation (PAM is default)
unitIsPam := true:

# parameters concerning the root genome
realseed := false;
protStart := 1000;
minGeneLength := 50;
blocksize := 1:

# parameters concerning the species tree
treeType := 'Custom';

# parameters concerning the substitution models
rateVarModels := [RateVarModel()];
modelAssignments := [1]:
modelSwitchS := [[1]]:
modelSwitchD := [[1]]:

seqTypes := [[1,1,1,'type1']]:

simOutput := {
              'GeneTrees',  # all gene trees
              'DarwinTree', # output trees in Darwin format
              'Newick',     # output trees in Newick format
              'MSA',        # MSAs of all related sequences
              'VP',         # pairwise evolutionary relationships (ortho/para/xenologs)
              'DarwinDB',   # output genomes as Darwin databases
              'Fasta',      # output genomes as Fasta files
              'Ancestral',  # output ancestral genomes
              NULL}:


# parameters equal for all vertebrate simulations

# distribution of gene lengths - not a very good fit...
gammaLengthDist := [1.7781, 274.1061]:

# substitution model
substModels := [SubstitutionModel('WAG')]:


# parameters for the base case
indelModels := [IndelModel(0.000125,'ZIPF', [1.821], 50)]:

treeFile := basedir.'/trees/tree_m1.drw':
mname := 'base_m1':
