# Supplementary material for: The Impact of Gene Duplication, Insertion, Deletion, Lateral Gene Transfer and Sequencing Error on Orthology Inference: A Simulation Study
Source: PLoS One. 2013 Feb 25;8(2):e56925. doi: 10.1371/journal.pone.0056925 (PMC3581572; doi:10.1371/journal.pone.0056925)
Supplement: Dataset S1 — ZIP archive with all parameter files used to generate the simulated datasets with ALF [21] . The Fasta files for all 810 datasets can be downloaded from http://orthology.benchmarkservice.org/simdata/. (ZIP) [file pone.0056925.s002.zip › supplementary_material/parameter_files/indels_0.001/alf-params_indel3_g2.drw]

# base case for gamma-proteobacteria tree 1
basedir := '/pub/internal/simstudy':

# This parameter file has been generated by the ALF web service.
# To run the simulation on your own machine, download ALF from http://www.cbrg.ethz.ch/alf
# and call alfsim from the parent directory of this file.

webRequest := false;

# directories for file storage - you may want to change these
wdir := '/pub/internal/simstudy/results/';
dbdir := 'DB/';
dbAncdir := 'DBancestral/';

# time scale for simulation (PAM is default)
unitIsPam := true:

# parameters concerning the root genome
realseed := false;
protStart := 1000;
minGeneLength := 50;
blocksize := 1:

# parameters concerning the species tree
treeType := 'Custom';

# parameters concerning the substitution models
rateVarModels := [RateVarModel()];
modelAssignments := [1]:
modelSwitchS := [[1]]:
modelSwitchD := [[1]]:

seqTypes := [[1,1,1,'type1']]:

simOutput := {
              'GeneTrees',  # all gene trees
              'DarwinTree', # output trees in Darwin format
              'Newick',     # output trees in Newick format
              'MSA',        # MSAs of all related sequences
              'VP',         # pairwise evolutionary relationships (ortho/para/xenologs)
              'DarwinDB',   # output genomes as Darwin databases
              'Fasta',      # output genomes as Fasta files
              'Ancestral',  # output ancestral genomes
              NULL}:


# parameters equal for all vertebrate simulations

# distribution of gene lengths - not a very good fit...
gammaLengthDist := [2.4019, 133.8063]:

# substitution model
substModels := [SubstitutionModel('WAG')]:


# parameters for 10% duplications in gammaproteobacteria-like genomes

indelModels := [IndelModel(0.001,'ZIPF', [1.821], 50)]:

### parameters for gene duplication
geneDuplRate := 0.0018;    # rate that gene duplication occurs
  transDupl := 0;     # ratio of tranlocation after duplication
  numberDupl := 1;     # maximal number of genes involved in one duplication
  fissionDupl := 0;   # rate of fission after duplication of a single gene
  fusionDupl := 0;    # rate of fusion of two genes after duplication
## duplicate evolves as pseudogene  (permanent rate change for duplicate)
  P_pseudogene := 0: # probability of duplicate becoming a pseudogene
  ratefac_pseudogene := 0.9: # rate change factor 
## duplicate evolves under neofunctionalization (temporary rate change for duplicate)
  P_neofunc := 0:          # probability of duplicate undergoing neofunctionalization
  ratefac_neofunc := 1.5:    # rate change factor
  life_neofunc := 10:        # life of increased rate (time to normalization of rate)
## both copies evolving by subfunctionalization (temporary rate change for original and duplicate)
  P_subfunc := 0:           # probability of both genes undergoing subfunctionalization
  ratefac_subfunc := 1.2:     # rate change factor
  life_subfunc := 10:         # life of rate change (time to normalization of rate)
###  

### parameters for gene loss  
geneLossRate := 0.0018;    # rate that gene loss occurs
  numberLoss := 1:    # maximal number of genes involved in one duplication
###

### parameters for lateral gene transfer
lgtRate := 0.0018;
  orthRep := 1;       # how much of the transfer will be orthologous


treeFile := basedir.'/trees/tree_g2.drw':
mname := 'indel3_g2':
