# Supplementary material for: The Impact of Gene Duplication, Insertion, Deletion, Lateral Gene Transfer and Sequencing Error on Orthology Inference: A Simulation Study
Source: PLoS One. 2013 Feb 25;8(2):e56925. doi: 10.1371/journal.pone.0056925 (PMC3581572; doi:10.1371/journal.pone.0056925)
Supplement: Dataset S1 — ZIP archive with all parameter files used to generate the simulated datasets with ALF [21] . The Fasta files for all 810 datasets can be downloaded from http://orthology.benchmarkservice.org/simdata/. (ZIP) [file pone.0056925.s002.zip › supplementary_material/trees/tree_g1.drw]

Tree(Tree(Tree(Tree(Tree(Leaf('S30',37.4142),28.4805,Leaf('S29',37.5881)),25.1749,Tree(Leaf('S28',35.8763),32.1150,Leaf('S27',36.2679))),9.5165,Tree(Leaf('S26',34.3015),11.6875,Tree(Tree(Tree(Tree(Leaf('S16',71.5921),41.2125,Leaf('S15',77.8040)),17.5935,Tree(Tree(Tree(Leaf('S21',36.7194),32.0936,Leaf('S20',37.1818)),25.9553,Tree(Leaf('S19',36.6093),27.0290,Leaf('S18',36.6215))),24.6638,Leaf('S17',37.4540))),15.6325,Leaf('S22',43.3457)),13.5391,Tree(Leaf('S23',36.6559),21.1985,Tree(Leaf('S25',36.1787),28.3852,Leaf('S24',37.5997)))))),8.3545,Tree(Leaf('S14',38.0979),10.8629,Leaf('S13',37.2158))),0,Tree(Tree(Leaf('S1',44.2674),1.8075,Tree(Leaf('S2',53.7480),3.9031,Tree(Tree(Leaf('S7',52.0700),5.4407,Tree(Leaf('S6',38.0242),6.7870,Leaf('S5',36.1521))),4.9752,Tree(Leaf('S4',48.6156),33.7255,Leaf('S3',47.2523))))),0.09726440,Tree(Tree(Tree(Tree(Leaf('S11',32.8560),21.5481,Leaf('S10',31.6967)),21.0107,Leaf('S9',32.3834)),3.3264,Leaf('S8',36.3239)),1.1662,Leaf('S12',42.9596))))
