# Supplementary material for: The Impact of Gene Duplication, Insertion, Deletion, Lateral Gene Transfer and Sequencing Error on Orthology Inference: A Simulation Study
Source: PLoS One. 2013 Feb 25;8(2):e56925. doi: 10.1371/journal.pone.0056925 (PMC3581572; doi:10.1371/journal.pone.0056925)
Supplement: Dataset S1 — ZIP archive with all parameter files used to generate the simulated datasets with ALF [21] . The Fasta files for all 810 datasets can be downloaded from http://orthology.benchmarkservice.org/simdata/. (ZIP) [file pone.0056925.s002.zip › supplementary_material/trees/tree_g2.drw]

Tree(Tree(Tree(Tree(Tree(Tree(Tree(Leaf('S5',65.1340),60.9756,Leaf('S4',65.1684)),50.0603,Leaf('S3',65.0091)),9.8077,Tree(Leaf('S7',54.6305),12.1785,Leaf('S6',53.9947))),5.6628,Tree(Leaf('S2',59.0799),11.4002,Leaf('S1',61.0492))),3.4249,Tree(Leaf('S30',52.7827),13.1385,Tree(Tree(Tree(Leaf('S27',51.0093),47.1714,Leaf('S26',50.6823)),36.4939,Tree(Leaf('S28',52.7368),45.3389,Leaf('S29',52.8299))),16.0047,Tree(Tree(Tree(Tree(Leaf('S21',61.4095),50.6635,Leaf('S20',63.4250)),38.7084,Tree(Tree(Leaf('S22',60.3303),43.8018,Leaf('S23',59.8388)),43.4587,Leaf('S24',60.2707))),24.0075,Tree(Leaf('S14',80.1217),26.5736,Tree(Tree(Tree(Tree(Leaf('S19',51.6036),47.5305,Leaf('S18',51.5681)),45.4464,Leaf('S17',51.5567)),35.8251,Leaf('S16',52.5614)),33.9186,Leaf('S15',53.2882)))),21.2682,Leaf('S25',52.7520))))),2.0261,Tree(Tree(Leaf('S11',43.8876),28.6962,Tree(Leaf('S10',41.7950),28.9506,Leaf('S9',42.5586))),4.5710,Leaf('S8',48.6135))),0,Tree(Leaf('S13',55.7420),52.9915,Leaf('S12',55.6642)))
