# Supplementary material for: The Impact of Gene Duplication, Insertion, Deletion, Lateral Gene Transfer and Sequencing Error on Orthology Inference: A Simulation Study
Source: PLoS One. 2013 Feb 25;8(2):e56925. doi: 10.1371/journal.pone.0056925 (PMC3581572; doi:10.1371/journal.pone.0056925)
Supplement: Dataset S1 — ZIP archive with all parameter files used to generate the simulated datasets with ALF [21] . The Fasta files for all 810 datasets can be downloaded from http://orthology.benchmarkservice.org/simdata/. (ZIP) [file pone.0056925.s002.zip › supplementary_material/trees/tree_g3.drw]

Tree(Tree(Tree(Leaf('S1',62.2698),9.0215,Tree(Leaf('S2',56.1356),9.6023,Leaf('S3',67.7680))),5.0702,Tree(Tree(Tree(Leaf('S6',63.5332),26.2390,Leaf('S5',59.0638)),8.5370,Leaf('S4',46.5907)),7.2036,Tree(Leaf('S7',53.9788),17.7465,Tree(Tree(Leaf('S27',52.0826),38.7283,Tree(Leaf('S29',54.2810),47.4412,Leaf('S28',53.7947))),19.1959,Tree(Tree(Tree(Tree(Tree(Tree(Tree(Leaf('S11',96.6296),60.3803,Leaf('S10',124.6245)),48.9181,Leaf('S9',101.8301)),42.7854,Leaf('S8',80.3187)),29.2713,Tree(Leaf('S12',72.6784),33.3715,Tree(Tree(Tree(Tree(Leaf('S19',53.0332),49.2495,Tree(Leaf('S18',53.1436),49.7047,Leaf('S17',52.6760))),47.2627,Leaf('S16',53.0877)),41.0928,Leaf('S15',54.0494)),39.7018,Tree(Leaf('S14',52.7434),49.3190,Leaf('S13',52.5214))))),26.8251,Tree(Leaf('S20',62.4804),40.8394,Tree(Tree(Leaf('S22',60.9830),47.6742,Leaf('S21',60.8801)),45.3679,Leaf('S23',61.3948)))),24.2137,Leaf('S24',54.2115)),21.9041,Tree(Leaf('S26',49.6375),46.8612,Leaf('S25',50.1129))))))),0,Leaf('S30',62.6391))
