# Supplementary material for: The Impact of Gene Duplication, Insertion, Deletion, Lateral Gene Transfer and Sequencing Error on Orthology Inference: A Simulation Study
Source: PLoS One. 2013 Feb 25;8(2):e56925. doi: 10.1371/journal.pone.0056925 (PMC3581572; doi:10.1371/journal.pone.0056925)
Supplement: Dataset S1 — ZIP archive with all parameter files used to generate the simulated datasets with ALF [21] . The Fasta files for all 810 datasets can be downloaded from http://orthology.benchmarkservice.org/simdata/. (ZIP) [file pone.0056925.s002.zip › supplementary_material/trees/tree_m1.drw]

Tree(Tree(Leaf('S2',17.1290),8.9917,Leaf('S1',17.8220)),0,Tree(Tree(Tree(Leaf('S18',17.7799),16.3319,Leaf('S17',17.9039)),13.6917,Tree(Leaf('S3',17.9306),13.8112,Tree(Leaf('S16',17.6650),14.0200,Tree(Tree(Tree(Leaf('S14',17.5082),15.4215,Leaf('S15',19.1831)),14.2619,Leaf('S13',18.6759)),14.1486,Tree(Tree(Tree(Leaf('S12',16.7842),14.6079,Tree(Leaf('S11',17.3641),15.0131,Leaf('S10',17.5732))),14.5499,Leaf('S9',17.8817)),14.2248,Tree(Leaf('S8',18.1430),14.3928,Tree(Tree(Leaf('S5',16.6671),16.2117,Leaf('S4',16.8496)),14.5607,Tree(Leaf('S6',17.4573),15.0595,Leaf('S7',18.6934))))))))),7.1564,Tree(Leaf('S19',15.7986),11.8972,Leaf('S20',14.7000))))
