# Supplementary material for: The Impact of Gene Duplication, Insertion, Deletion, Lateral Gene Transfer and Sequencing Error on Orthology Inference: A Simulation Study
Source: PLoS One. 2013 Feb 25;8(2):e56925. doi: 10.1371/journal.pone.0056925 (PMC3581572; doi:10.1371/journal.pone.0056925)
Supplement: Dataset S1 — ZIP archive with all parameter files used to generate the simulated datasets with ALF [21] . The Fasta files for all 810 datasets can be downloaded from http://orthology.benchmarkservice.org/simdata/. (ZIP) [file pone.0056925.s002.zip › supplementary_material/trees/tree_m2.drw]

Tree(Tree(Tree(Leaf('S2',23.8477),14.8640,Leaf('S1',23.4928)),0.3385,Tree(Tree(Tree(Tree(Leaf('S18',14.0619),10.0663,Tree(Tree(Leaf('S17',13.9720),11.1585,Leaf('S16',15.0362)),10.1934,Tree(Tree(Tree(Tree(Leaf('S8',13.1267),12.4263,Leaf('S7',13.2014)),12.2040,Leaf('S6',13.1191)),10.4057,Tree(Leaf('S9',16.8632),10.6039,Tree(Tree(Tree(Leaf('S14',12.9670),10.8243,Leaf('S13',13.5276)),10.8028,Tree(Leaf('S12',13.6600),11.2229,Leaf('S11',13.6689))),10.7427,Leaf('S10',14.0621)))),10.3267,Leaf('S15',15.0199)))),9.8530,Leaf('S19',14.0911)),6.6647,Tree(Leaf('S5',12.6198),10.1401,Leaf('S4',13.1607))),3.0781,Leaf('S20',11.5448))),0,Leaf('S3',14.7917))
