# Supplementary material for: The Impact of Gene Duplication, Insertion, Deletion, Lateral Gene Transfer and Sequencing Error on Orthology Inference: A Simulation Study
Source: PLoS One. 2013 Feb 25;8(2):e56925. doi: 10.1371/journal.pone.0056925 (PMC3581572; doi:10.1371/journal.pone.0056925)
Supplement: Dataset S1 — ZIP archive with all parameter files used to generate the simulated datasets with ALF [21] . The Fasta files for all 810 datasets can be downloaded from http://orthology.benchmarkservice.org/simdata/. (ZIP) [file pone.0056925.s002.zip › supplementary_material/trees/tree_m3.drw]

Tree(Tree(Tree(Leaf('S3',9.1195),6.9717,Leaf('S2',8.9218)),4.7689,Leaf('S1',8.9476)),0,Tree(Tree(Tree(Leaf('S5',8.2132),7.0123,Leaf('S4',8.4751)),5.3292,Tree(Tree(Tree(Tree(Leaf('S18',9.6302),7.4528,Leaf('S17',10.4682)),7.1027,Tree(Tree(Tree(Tree(Leaf('S16',8.6528),7.3332,Tree(Leaf('S15',8.7169),7.5367,Leaf('S14',8.5696))),7.3041,Leaf('S13',8.9768)),7.2369,Tree(Leaf('S12',10.2682),7.3565,Leaf('S11',9.8069))),7.1409,Tree(Tree(Leaf('S9',9.1080),7.2253,Tree(Leaf('S8',8.6037),7.7973,Leaf('S7',8.3670))),7.2088,Leaf('S10',9.0035)))),7.0381,Leaf('S19',9.3834)),6.9333,Leaf('S6',9.0014))),3.5923,Leaf('S20',7.6926)))
